# Supplementary material for: Forensic Analysis and Genetic Structure Construction of Chinese Chongming Island Han Based on Y Chromosome STRs and SNPs
Source: Genes (Basel). 2022 Jul 29;13(8):1363. doi: 10.3390/genes13081363 (PMC9407086; doi:10.3390/genes13081363)
Supplement: Supplementary file 1 [file genes-13-01363-s001.zip]

Archive with 1 entries (1 files):
- genes-1708891-supplementary.xlsx
